# Supplementary material for: Avenanthramide-C Mitigates High-Fat Diet-Accelerated Alzheimer’s Pathologies via NOD1-Driven Neuroinflammation in 5×FAD Mice
Source: Nutrients. 2025 Aug 19;17(16):2679. doi: 10.3390/nu17162679 (PMC12388977; doi:10.3390/nu17162679)
Supplement: Supplementary file 1 [file nutrients-17-02679-s001.zip]

Archive with 1 entries (1 files):
- nutrients-3780914-supplementary.pdf
